# Supplementary material for: Automated guided vehicle (AGV) path optimization method based on improved rapidly-exploring random trees
Source: PeerJ Comput Sci. 2025 Jun 18;11:e2915. doi: 10.7717/peerj-cs.2915 (PMC12192648; doi:10.7717/peerj-cs.2915)
Supplement: Supplemental Information 1 [file peerj-cs-11-2915-s001.zip]

Archive with 4 entries (3 files):
- The source code of the proposed method/
- The source code of the proposed method/collisionChecking.m
- The source code of the proposed method/new_node.m
- The source code of the proposed method/ours.m
