# Supplementary material for: Automated guided vehicle (AGV) path optimization method based on improved rapidly-exploring random trees
Source: PeerJ Comput Sci. 2025 Jun 18;11:e2915. doi: 10.7717/peerj-cs.2915 (PMC12192648; doi:10.7717/peerj-cs.2915)
Supplement: Supplemental Information 1 [file peerj-cs-11-2915-s001.zip › The source code of the proposed method/collisionChecking.m]

function isCollisionFree = collisionChecking(x1, x2, Imp)
    % Check if the path from x1 to x2 is obstacle-free
    % x1 and x2 are 2D coordinates [x, y]
    % Imp is the grayscale image representing the map (obstacles are black, free areas are white)

    % Get the line segment between the two points
    linePoints = getLinePoints(x1, x2);
    
    % Check each point on the line segment to see if it is in a free area
    isCollisionFree = true; % Assume the path is initially collision-free
    for i = 1:size(linePoints, 1)
        x = linePoints(i, 1);
        y = linePoints(i, 2);
        
        % If the point is outside the map boundaries, treat it as a collision
        if x < 1 || x > size(Imp, 2) || y < 1 || y > size(Imp, 1)
            isCollisionFree = false;
            return;
        end
        
        % If the point is an obstacle (black pixel), treat it as a collision
        if Imp(round(y), round(x)) == 0
            isCollisionFree = false;
            return;
        end
    end
end

function linePoints = getLinePoints(x1, x2)
    % Get all points on the line segment from x1 to x2
    % Use Bresenham's algorithm to generate the points
    x1 = round(x1); % Round coordinates to integers
    x2 = round(x2);
    dx = abs(x2(1) - x1(1)); % Horizontal distance
    dy = abs(x2(2) - x1(2)); % Vertical distance
    steep = dy > dx; % Check if the line is steeper vertically than horizontally
    
    % Swap coordinates if the line is steeper vertically
    if steep
        [x1(1), x1(2)] = swap(x1(1), x1(2));
        [x2(1), x2(2)] = swap(x2(1), x2(2));
    end
    
    % Ensure x1 is always less than x2
    if x1(1) > x2(1)
        [x1, x2] = swap(x1, x2);
    end
    
    dx = x2(1) - x1(1); % Horizontal distance
    dy = abs(x2(2) - x1(2)); % Vertical distance
    err = dx / 2; % Initialize error term
    y = x1(2); % Start at the y-coordinate of x1
    ystep = sign(x2(2) - x1(2)); % Determine the step direction for y
    
    linePoints = []; % Initialize an empty array to store the line points
    for x = x1(1):x2(1)
        if steep
            % If the line is steeper vertically, store points as [y, x]
            linePoints = [linePoints; y, x];
        else
            % Otherwise, store points as [x, y]
            linePoints = [linePoints; x, y];
        end
        err = err - dy; % Update the error term
        if err < 0
            y = y + ystep; % Move to the next y-coordinate
            err = err + dx; % Reset the error term
        end
    end
end

function [b, a] = swap(a, b)
    % Swap two values
    temp = a;
    a = b;
    b = temp;
end
