# Supplementary material for: Automated guided vehicle (AGV) path optimization method based on improved rapidly-exploring random trees
Source: PeerJ Comput Sci. 2025 Jun 18;11:e2915. doi: 10.7717/peerj-cs.2915 (PMC12192648; doi:10.7717/peerj-cs.2915)
Supplement: Supplemental Information 1 [file peerj-cs-11-2915-s001.zip › The source code of the proposed method/new_node.m]

% Define the new_node function at the end of the main script
function isValid = new_node(x, y, start_goal_dist)
    % Check if the newly generated node meets the conditions
    goal = [750, 750]; % Goal point coordinates
    dist_to_goal = norm([x, y] - goal); % Calculate the distance from the new node to the goal
    isValid = dist_to_goal < start_goal_dist; % Check if the distance condition is satisfied
end
