# Supplementary material for: Automated guided vehicle (AGV) path optimization method based on improved rapidly-exploring random trees
Source: PeerJ Comput Sci. 2025 Jun 18;11:e2915. doi: 10.7717/peerj-cs.2915 (PMC12192648; doi:10.7717/peerj-cs.2915)
Supplement: Supplemental Information 1 [file peerj-cs-11-2915-s001.zip › The source code of the proposed method/ours.m]

clear all; close all;
% Clear all variables and close all figure windows
x_I = 40; y_I = 40;           % Starting point x and y coordinates
x_G = 750; y_G = 750;       % Goal point x and y coordinates
Thr = 65;                 % Threshold
Delta_max = 100;           % Maximum step size
Delta_min = 10;           % Minimum step size
Delta = Delta_max;        % Initial step size

% Initialize the first node of tree T
T.v(1).x = x_I;         
T.v(1).y = y_I;         
T.v(1).xPrev = x_I;     
T.v(1).yPrev = y_I;     
T.v(1).dist = 0;          
T.v(1).indPrev = 0;     

figure(1);
% Create figure window 1
ImpRgb = imread('new.png');
% Read the image file 'new.png'
Imp = rgb2gray(ImpRgb);
% Convert the color image to grayscale
imshow(Imp)
% Display the grayscale image
xL = size(Imp,1);% Number of rows in the image
yL = size(Imp,2);% Number of columns in the image
hold on
% Keep the current figure so that subsequent plots are overlaid on it
plot(x_I, y_I, 'ro', 'MarkerSize',10, 'MarkerFaceColor','r');
% Draw a red circular marker at the starting point with marker size 10 and red fill color
plot(x_G, y_G, 'go', 'MarkerSize',10, 'MarkerFaceColor','g');% 
% Draw a green circular marker at the goal point with marker size 10 and green fill color

count = 1;
% Initialize the counter variable
goal = [x_G,y_G];
% Goal point coordinates
start_goal_dist = 1000000;
% Initialize the distance between the start and goal points to a very large value
path.pos = [];
% Initialize the path point array

% Use kd-tree node storage
kdTreeNodes = [x_I,y_I];

tic; % Start timing
for iter = 1:1400
% Start looping, up to 1400 iterations
    x_rand = [];
    %=========Adaptive sampling and sampling near the start-goal line========%
    if start_goal_dist < 1000000
        % If the distance between the start and goal points is less than a very large value
        % Calculate the vector from the goal to the start
        goal_vector = [x_G - x_I, y_G - y_I];
        % Dynamically adjust the sampling range near the line
        range_factor = start_goal_dist / norm(goal_vector);
        while 1
            % Randomly sample near the line connecting the start and goal points
            random_factor = rand(1,2) * 2 * range_factor - range_factor;
            x_rand(1) = x_I + goal_vector(1) * random_factor(1);
            x_rand(2) = y_I + goal_vector(2) * random_factor(2);
            % Ensure the sampled point is within the image bounds
            if x_rand(1) >= 1 && x_rand(1) <= xL && x_rand(2) >= 1 && x_rand(2) <= yL
                if new_node(x_rand(1),x_rand(2),start_goal_dist)
                    break;
                end
            end
        end
    else
        % If the distance between the start and goal points is large, sample randomly
        x_rand(1) = xL*rand; 
        x_rand(2) = yL*rand; 
    end
    
    %=======Find the nearest node (x_near)===========%
    x_near = [];
    % Use kd-tree to find the nearest neighbor
    [idx,distance] = knnsearch(kdTreeNodes,x_rand,'K',5); % Try to find multiple nearest neighbors
    near_iter = idx(1); % First, take the first as the nearest node index
    if near_iter > size(T.v,2) || near_iter < 1
        % If the first result is invalid, try selecting from other results
        for i = 2:numel(idx)
            if idx(i) <= size(T.v,2) && idx(i) > 0
                near_iter = idx(i);
                break;
            end
        end
        if near_iter > size(T.v,2) || near_iter < 1
            error('Invalid near_iter value.');
        end
    end
    x_near(1) = T.v(near_iter).x;
    x_near(2) = T.v(near_iter).y;
    % Determine the coordinates of the nearest node
    %========Get x_new============%
    x_new = [];
    near_to_rand = [x_rand(1)-x_near(1),x_rand(2)-x_near(2)];
    % Calculate the vector from the nearest node to the random point
    normlized = near_to_rand / norm(near_to_rand) * Delta;
    % Normalize the vector and multiply by the step size to get the new vector
    x_new = x_near + normlized;
    % Get the new node coordinates based on the nearest node and the new vector

    %=======Obstacle detection===============%
    if ~collisionChecking(x_near,x_new,Imp) 
    % If there is an obstacle between the nearest node and the new node
       continue;
    % Skip this iteration
    end
    
    %=======  Find nearby nodes and choose parent  =========%
    nearptr = [];
    nearcount = 0;
    neardist =  norm(x_new - x_near) + T.v(near_iter).dist;  
    % Calculate the distance from the new node to the nearest node plus the distance of the nearest node
    for j = 1:size(T.v,2)
    % Iterate through all nodes in tree T
       if j == near_iter
       % If it is the temporary nearest node index
           continue;
       % Skip this loop
       end
       x_neartmp(1) = T.v(j).x;
       x_neartmp(2) = T.v(j).y;
       % Get the coordinates of the current node as a temporary nearby node
       dist = norm(x_new - x_neartmp) + T.v(j).dist;
       norm_dist = norm(x_new - x_neartmp);
       % Calculate the distance from the new node to the current node plus the current node's distance
       if norm_dist < 120
       % If the distance from the new node to the current node is less than 120
           % Check nearby nodes
           if collisionChecking(x_neartmp,x_new,Imp)
           % If there is no obstacle between the temporary nearby node and the new node
                nearcount = nearcount + 1;
                nearptr(nearcount,1) = j;
                if neardist > dist 
                % If the current distance is less than the initial distance
                    neardist = dist;
                    near_iter = j;
                % Update the initial distance and the index of the nearest node
                end
           end
       end
    end
    
    x_near(1) = T.v(near_iter).x;
    x_near(2) = T.v(near_iter).y;
    % Determine the coordinates of the nearest node
    count = count + 1;
    %========Add X_NEW to the tree========%
    T.v(count).x = x_new(1);
    T.v(count).y = x_new(2); 
    % Add the new node's coordinates to tree T
    T.v(count).xPrev = x_near(1);     
    T.v(count).yPrev = x_near(2);
    % Set the previous node coordinates of the new node to the nearest node's coordinates
    T.v(count).dist = norm(x_new - x_near) + T.v(near_iter).dist;          
    T.v(count).indPrev = near_iter;   
    % Set the distance and previous node index of the new node

    % Update the kd-tree node storage
    kdTreeNodes = [kdTreeNodes;x_new];

    %========Rewire nearby nodes=========%
    [M,~] = size(nearptr);
    % Get the size of the nearby node pointer array
    for k = 1:M
    % Iterate through the nearby node pointer array
        % Iterate through the nearby node pointer array
        x_1(1) = T.v(nearptr(k,1)).x;
        x_1(2) = T.v(nearptr(k,1)).y;
        x1_prev(1) = T.v(nearptr(k,1)).xPrev;
        x1_prev(2) = T.v(nearptr(k,1)).yPrev;
        % Get the coordinates of the current nearby node and its previous node
        if T.v(nearptr(k,1)).dist >  (T.v(count).dist + norm(x_1-x_new))
        % If the distance of the current nearby node is greater than the distance from the new node to the current nearby node plus the new node's distance
            T.v(nearptr(k,1)).dist = T.v(count).dist + norm(x_1-x_new);
            T.v(nearptr(k,1)).xPrev = x_new(1);    
            T.v(nearptr(k,1)).yPrev = x_new(2);
            T.v(nearptr(k,1)).indPrev = count;
            % Update the distance, previous node coordinates, and index of the current nearby node
            plot([x_1(1),x1_prev(1)],[x_1(2),x1_prev(2)],'-w');
            hold on;
            plot([x_1(1),x_new(1)],[x_1(2),x_new(2)],'-g');
            hold on;
            % Draw lines between the current nearby node and its previous node, and between the current nearby node and the new node
        end
    end
    
    plot([x_near(1),x_new(1)],[x_near(2),x_new(2)],'-r');
    hold on;
    plot(x_new(1),x_new(2),'*r');
    hold on;
    % Draw a line between the nearest node and the new node, and mark the new node with a red asterisk
    
    if norm(x_new - goal) < Thr
    % If the distance from the new node to the goal is less than the threshold
        if (T.v(count).dist + norm(x_new - goal)) < start_goal_dist
        % If the total distance from the new node to the goal is less than the current distance from the start to the goal
            start_goal_dist = (T.v(count).dist + norm(x_new - goal));
            % Update the distance from the start to the goal
            if ~isempty(path.pos)
            % If the path array is not empty, clear the previous path
                cla; % Clear the current figure
                imshow(Imp); % Redisplay the map
                hold on;
                plot(x_I, y_I, 'ro', 'MarkerSize',10, 'MarkerFaceColor','r');
                plot(x_G, y_G, 'go', 'MarkerSize',10, 'MarkerFaceColor','g');
            end
            path.pos = [];
            % Clear the path array
            if iter < 2000
            % If the iteration count is less than 2000
                path.pos(1).x = x_G; path.pos(1).y = y_G;
                path.pos(2).x = T.v(end).x; path.pos(2).y = T.v(end).y;
                % Set the starting and second points of the path
                pathIndex = T.v(end).indPrev; 
                j = 0;
                while 1
                % Loop to find all previous nodes of the path
                    path.pos(j+3).x = T.v(pathIndex).x;
                    path.pos(j+3).y = T.v(pathIndex).y;
                    pathIndex = T.v(pathIndex).indPrev;
                    if pathIndex == 1
                    % If the previous node index is 1 (start point), exit the loop
                        break;
                    end
                    j = j + 1;
                end 
                path.pos(end+1).x = x_I; path.pos(end).y = y_I; 
                % Add the start point to the path array

                % Use cubic spline optimization to smooth the path
                xPath = [path.pos.x];
                yPath = [path.pos.y];
                t = 1:length(xPath);
                tNew = linspace(1, length(xPath), 100);
                pp = spline(t, xPath); % Create a cubic spline object
                xSmooth = ppval(pp, tNew); % Evaluate the spline to get a smooth x path
                pp = spline(t, yPath);
                ySmooth = ppval(pp, tNew);
                path.pos = [];
                for k = 1:length(xSmooth)
                    path.pos(k).x = xSmooth(k);
                    path.pos(k).y = ySmooth(k);
                end

                % Draw the smoothed path
                for j = 2:length(path.pos)
                    plot([path.pos(j).x; path.pos(j-1).x], [path.pos(j).y; path.pos(j-1).y], 'b', 'Linewidth', 3);
                end
            else
                disp('Error, no path found!');
            % If the iteration count exceeds 2000, display an error message
            end
        end
        continue;
    % Continue to the next iteration
    end

    % Check if the new node grows in the direction closer to the goal
    goal_vector_new = [x_G - x_new(1), y_G - x_new(2)];
    new_to_near = [x_near(1)-x_new(1),x_near(2)-x_new(2)];
    dot_product = goal_vector_new(1)*new_to_near(1) + goal_vector_new(2)*new_to_near(2);
    if dot_product <= 0
        % If the new node does not grow in the direction closer to the goal, skip this iteration
        continue;
    end

    % Adaptively adjust the step size
    dist_to_goal = norm([x_new(1) - x_G, x_new(2) - y_G]);
    Delta = Delta_max - (Delta_max - Delta_min) * (dist_to_goal / norm([x_I - x_G, y_I - y_G]));

    pause(0.01); 
    % Pause for 0.01 seconds
end
elapsedTime = toc; % Stop timing and get the elapsed time

% Calculate the optimal path length
totalLength = 0;
for k = 2:length(path.pos)
    diffX = path.pos(k).x - path.pos(k - 1).x;
    diffY = path.pos(k).y - path.pos(k - 1).y;
    totalLength = totalLength + sqrt(diffX^2 + diffY^2);
end

disp(['Optimal path length: ', num2str(totalLength)]);
disp(['Time taken to find the optimal path: ', num2str(elapsedTime), ' seconds']);

% Define the new_node function
function isValid = new_node(x, y, start_goal_dist)
    % Check if the newly generated node meets the conditions
    goal = [750, 750]; % Goal point coordinates
    dist_to_goal = norm([x, y] - goal); % Calculate the distance from the new node to the goal
    isValid = dist_to_goal < start_goal_dist; % Check the distance condition
end

% Define the collisionChecking function
function isCollisionFree = collisionChecking(x1, x2, Imp)
    % Check if the path from x1 to x2 is obstacle-free
    % x1 and x2 are 2D coordinates [x, y]
    % Imp is the grayscale image, where black represents obstacles and white represents free space

    % Get the line segment between the two points
    linePoints = getLinePoints(x1, x2);
    
    % Check each point on the line segment
    isCollisionFree = true;
    for i = 1:size(linePoints, 1)
        x = linePoints(i, 1);
        y = linePoints(i, 2);
        
        % If the point is out of bounds, treat it as a collision
        if x < 1 || x > size(Imp, 2) || y < 1 || y > size(Imp, 1)
            isCollisionFree = false;
            return;
        end
        
        % If the point is an obstacle (black), treat it as a collision
        if Imp(round(y), round(x)) == 0
            isCollisionFree = false;
            return;
        end
    end
end

function linePoints = getLinePoints(x1, x2)
    % Get all points on the line segment from x1 to x2
    % Use Bresenham's algorithm to generate the line points
    x1 = round(x1);
    x2 = round(x2);
    dx = abs(x2(1) - x1(1));
    dy = abs(x2(2) - x1(2));
    steep = dy > dx;
    
    if steep
        [x1(1), x1(2)] = swap(x1(1), x1(2));
        [x2(1), x2(2)] = swap(x2(1), x2(2));
    end
    
    if x1(1) > x2(1)
        [x1, x2] = swap(x1, x2);
    end
    
    dx = x2(1) - x1(1);
    dy = abs(x2(2) - x1(2));
    err = dx / 2;
    y = x1(2);
    ystep = sign(x2(2) - x1(2));
    
    linePoints = [];
    for x = x1(1):x2(1)
        if steep
            linePoints = [linePoints; y, x];
        else
            linePoints = [linePoints; x, y];
        end
        err = err - dy;
        if err < 0
            y = y + ystep;
            err = err + dx;
        end
    end
end

function [b, a] = swap(a, b)
    % Swap two values
    temp = a;
    a = b;
    b = temp;
end
